# Supplementary material for: Expressed fusion gene landscape and its impact in multiple myeloma
Source: Nat Commun. 2017 Dec 1;8:1893. doi: 10.1038/s41467-017-00638-w (PMC5711960; doi:10.1038/s41467-017-00638-w)
Supplement: Supplementary file 2 — Supplementary Data 1 [file 41467_2017_638_MOESM2_ESM.xls]

## Sheet: Fusion Candidates, occurences and homology
Supplementary Table 1
chromosomes	gene1	gene2	Nb fusions pre-filtering	Nb fusions post-filtering	Homology score
12-19	GOLGA3	RPS11	135	115	0.15
19-19	OAZ1	KLF2	70	62	0.056
19-19	OAZ1	KLF16	43	35	0.16
12-12	VPS37B	UBC	40	37	0.78
22-22	IGL	IGLL5	37	0	0.3
12-15	HSP90B1	LRRC28	36	19	0.32
17-2	CCL3	IGK	36	31	0.13
19-2	ZFP36	IGK	29	12	0.12
2-15	IGK	B2M	28	13	0.21
15-7	C15orf57	CBX3	28	21	0.037
19-19	OAZ1	RNF126	26	20	0.36
14-4	IGH	WHSC1	24	24	0.5
1-2	JUN	IGK	22	11	0.11
19-19	OAZ1	CSNK1G2	21	13	0.1
15-2	B2M	IGK	20	9	0.2
12-2	HSP90B1	IGK	19	11	0.6
19-19	TPM4	ISYNA1	19	17	0.28
19-2	JUND	IGK	19	15	0.082
2-6	IGK	BLOC1S5-TXNDC5	19	8	0.85
19-2	EEF2	IGK	18	12	0.36
6-6	HLA-A	HLA-C	18	0	0.56
2-X	IGK	SSR4	17	11	0.38
19-19	OAZ1	ZBTB7A	17	10	0.1
19-12	TPM4	UBC	17	17	0.43
2-6	IGK	HLA-C	16	6	0.62
6-12	CDKN1A	UBC	15	14	0.39
6-6	HLA-A	HLA-B	15	0	0.27
12-17	H3F3C	H3F3B	15	0	0.37
19-19	AKAP8	KLF2	15	13	0.12
19-19	OAZ1	TCF3	14	11	0.058
16-2	CYBA	IGK	14	10	0.63
22-22	IGLL5	IGL	13	0	0.3
2-6	IGK	HLA-B	13	6	0.44
19-19	TPM4	BRD4	13	9	0.18
19-19	PTBP1	RNF126	13	12	0.34
14-6	IGH	BLOC1S5-TXNDC5	12	3	0.51
6-6	HLA-E	HLA-C	12	0	0.49
19-2	PPP1R15A	IGK	11	8	0.12
1-5	RASAL2	RPS14	11	6	0.4
12-12	NCOR2	UBC	11	5	0.49
2-19	IGK	EEF2	11	5	0.37
19-19	OAZ1	REXO1	11	7	0.38
14-2	NFKBIA	IGK	10	2	0.084
19-19	ZNF90	RPS16	10	3	0.41
11-19	AHNAK	KLF2	10	9	0.32
19-12	RPS11	GOLGA3	9	7	0.14
14-19	IGH	JUND	9	3	0.25
2-3	IGK	H1FX	9	6	0.61
14-22	IGH	IGLL5	9	0	0.28
19-19	TPM4	OAZ1	9	6	0.15
7-19	ACTB	KLF2	9	5	0.021
2-2	CXCR4	BCL2L11	9	6	0.56
14-19	IGH	EEF2	8	0	0.48
14-6	IGH	HLA-C	8	3	0.17
2-5	IGK	CD74	8	2	0.39
6-6	HLA-G	HLA-C	8	0	0.57
15-14	B2M	IGH	8	5	0.031
19-19	OAZ1	SGTA	8	6	0.25
22-22	IGL	IGLL1	8	0	0.065
19-19	BSG	RNF126	8	6	0.088
2-6	IGK	HLA-E	8	2	0.13
19-19	OAZ1	DAZAP1	8	7	0.41
6-6	HLA-E	HLA-B	7	0	0.45
19-11	OAZ1	CCND1	7	6	0.043
6-2	BLOC1S5-TXNDC5	IGK	7	0	0.84
19-19	OAZ1	PTBP1	7	3	0.54
19-16	OAZ1	ATP6V0C	7	3	0.042
3-3	TFG	ADGRG7	7	7	0.1
2-X	IGK	TSC22D3	7	2	0.4
4-14	WHSC1	IGH	7	6	0.49
19-19	PTBP1	KLF2	7	7	0.5
19-12	FOSB	UBC	7	6	0.37
10-2	PSAP	IGK	7	1	0.31
14-19	IGH	PPP1R15A	6	2	0.33
14-5	IGH	CD74	6	3	0.41
19-2	JUNB	IGK	6	3	0.76
2-19	IGK	JUND	6	2	0.089
11-2	HBB	IGK	6	3	0.1
19-19	SBNO2	RNF126	6	3	0.3
17-19	DDX5	KLF2	6	4	0.15
2-8	IGK	TRIB1	6	5	0.29
9-9	EDF1	RABL6	6	5	0.68
19-4	TPM4	CCNG2	6	4	0.15
4-9	MARCH1	HSPA5	6	6	0.12
2-5	IGK	MZB1	6	2	0.38
14-X	IGH	SSR4	6	4	0.46
1-2	LMNA	IGK	6	1	0.31
2-2	IGK	ITM2C	6	1	0.3
19-19	BBC3	KLF2	6	4	0.44
6-6	HLA-C	HLA-B	6	0	0.073
13-2	TPT1	IGK	6	1	0.075
14-15	IGH	B2M	5	1	0.031
2-17	IGK	CCL3	5	2	0.12
19-14	FOSB	IGH	5	4	0.27
11-2	CCND1	IGK	5	3	0.74
19-20	TPM4	RBM38	5	3	0.19
14-17	IGH	UBALD2	5	3	0.39
14-5	IGH	MZB1	5	2	0.048
14-6	IGH	HLA-E	5	2	0.16
17-2	UBALD2	IGK	5	2	0.65
2-2	PELI1	IGK	5	2	0.67
17-2	EIF1	IGK	5	1	0.3
19-2	FOSB	IGK	5	1	0.21
22-22	IGLL1	IGL	5	0	0.07
14-3	IGH	H1FX	4	1	0.2
14-16	IGH	WWOX	4	4	0.65
16-2	HERPUD1	IGK	4	3	0.042
17-2	P4HB	IGK	4	1	0.83
3-8	PCOLCE2	RPL8	4	2	0.39
2-6	IGK	HLA-A	4	2	0.27
14-6	IGH	HLA-B	4	0	0.33
2-2	SDC1	IGK	4	2	0.41
6-6	CDKN1A	BLOC1S5-TXNDC5	4	3	0.076
15-2	RPLP1	IGK	4	0	0.2
14-22	IGH	BMS1P20	4	0	0.16
6-6	HLA-G	HLA-B	4	0	0.33
22-22	PIM3	SCO2	4	4	0.45
7-7	MAFK	ACTB	4	3	0.21
9-9	B4GALT1	BAG1	4	3	0.33
2-8	IGK	RPL8	4	1	0.12
3-19	WDR6	KLF2	4	4	0.12
1-19	ATF3	KLF2	4	3	0.46
19-12	OAZ1	UBC	4	4	0.49
4-14	FGFR3	IGH	4	3	0.77
22-22	BMS1P20	IGL	4	0	0.26
17-17	SLC16A3	METRNL	4	4	0.52
11-12	AHNAK	UBC	4	2	0.22
11-7	EEF1G	CHCHD3	4	3	0.25
19-7	TPM4	ACTB	4	2	0.32
6-6	HLA-G	HLA-E	4	0	0.35
1-2	MCL1	IGK	4	2	0.044
2-3	IGK	SEC61A1	4	1	0.085
14-2	FOS	IGK	4	1	0.7
10-2	VIM	IGK	3	1	0.15
14-19	IGH	JUNB	3	1	0.26
14-1	IGH	JUN	3	2	0.24
19-9	GCDH	RPS6	3	2	0.35
22-22	IGL	GUSBP11	3	3	0.061
16-19	ABCA3	RPS16	3	2	0.5
19-10	TPM4	DUSP5	3	2	0.085
19-19	TPM4	TCF3	3	3	0.2
19-6	TPM4	BLOC1S5-TXNDC5	3	2	0.47
8-8	KLF10	AZIN1	3	2	0.3
6-2	HLA-A	IGK	3	1	0.26
15-19	B2M	ISYNA1	3	2	0.32
19-19	TPM4	RNF126	3	3	0.26
2-19	CXCR4	KLF2	3	1	0.93
10-14	PSAP	IGH	3	1	0.62
14-16	IGH	CYBA	3	0	0.29
14-22	IGH	XBP1	3	1	0.62
14-2	IGH	ITM2C	3	2	0.28
2-6	IGK	EZR	3	1	0.3
15-2	SERF2	IGK	3	2	0.33
12-12	CPSF6	UBC	3	2	0.45
1-1	ATF3	ARF1	3	2	0.35
19-19	OAZ1	TMEM259	3	3	0.16
2-2	BCL2L11	CXCR4	3	3	0.56
2-5	IGK	RPS23	3	2	0.13
19-19	OAZ1	PTOV1	3	3	0.33
12-12	CLIP1	UBC	3	3	0.15
3-2	ST6GAL1	IGK	3	2	0.069
2-7	IGK	PDIA4	3	1	0.16
22-6	IGL	BLOC1S5-TXNDC5	3	3	0.13
14-15	IGH	PPIB	3	1	0.67
1-1	ADCK3	ARF1	3	2	0.67
10-2	KLF6	IGK	3	1	0.33
19-19	ARID3A	RNF126	3	1	0.039
19-19	RNF126	PTBP1	3	2	0.35
19-19	RNF126	DAZAP1	3	2	0.29
2-2	PELI1	AFTPH	3	1	0.48
2-5	IGK	CANX	3	2	0.38
2-X	IGK	SLC25A6	3	0	0.63
19-2	GADD45B	IGK	3	1	0.39
2-9	IGK	HSPA5	3	2	0.81
12-12	CORO1C	UBC	3	1	0.53
19-19	TMEM259	RNF126	3	1	0.085
11-11	DDX6	FOXR1	2	2	0.28
11-11	AHNAK	SF1	2	1	0.11
11-14	EEF1G	IGH	2	0	0.088
14-14	NFKBIA	IGH	2	1	0.11
14-19	IGH	IER2	2	1	0.59
19-2	IER2	IGK	2	1	0.18
2-2	IGK	PTMA	2	0	0.34
X-2	SSR4	IGK	2	0	0.4
8-3	RPL8	PCOLCE2	2	2	0.4
17-22	CCL3	IGL	2	1	0.27
16-16	SRRM2	PRSS27	2	2	0.099
19-4	OAZ1	FGFR3	2	1	0.068
4-4	FGFRL1	CTBP1	2	0	0.13
6-12	BLOC1S5-TXNDC5	LTBR	2	2	0.18
2-5	IGK	EGR1	2	0	0.035
19-11	KLF2	CCND1	2	0	0.29
12-12	NOC4L	FBRSL1	2	2	0.052
17-14	DDX5	IGH	2	2	0.22
19-19	PTBP1	KLF16	2	2	0.76
20-20	RBM38	PMEPA1	2	2	0.15
19-14	ZFP36	IGH	2	0	0.31
22-14	IGLL5	IGH	2	0	0.28
2-19	IGK	GADD45B	2	0	0.43
19-3	TPM4	KLHL24	2	1	0.41
5-8	TNIP1	RHPN1	2	1	0.23
2-2	IGK	RPL37A	2	1	0.034
19-16	TPM4	RNF166	2	2	0.71
19-22	OAZ1	SCO2	2	2	0.55
15-15	B2M	LINC01578	2	1	0.21
19-1	TPM4	LMO4	2	2	0.73
16-2	RPL13	IGK	2	0	0.68
17-2	PFN1	IGK	2	0	0.27
11-14	HBB	IGH	2	1	0.26
19-10	FOSB	KLF6	2	2	0.085
2-17	CXCR4	DDX5	2	2	0.56
10-2	DUSP5	IGK	2	1	0.16
14-19	IGH	ZFP36	2	0	0.31
14-2	IGH	RHOB	2	1	0.41
14-3	IGH	SEC61A1	2	0	0.097
14-8	IGH	RPL8	2	1	0.23
1-2	BTG2	IGK	2	1	0.42
2-2	ITM2C	IGK	2	1	0.31
2-6	IGK	CDKN1A	2	1	0.32
19-17	OAZ1	LIMD2	2	2	0.15
3-14	WDR6	IGH	2	2	0.28
6-20	CDKN1A	PMEPA1	2	2	0.23
14-19	SNX6	RPS19	2	2	0.33
22-22	IGL	BMS1P20	2	0	0.3
2-19	IGK	JUNB	2	0	0.74
7-7	TTYH3	MAFK	2	2	0.36
19-15	OAZ1	B2M	2	2	0.19
19-19	MED16	KLF2	2	2	0.51
19-2	OAZ1	BCL2L11	2	1	0.08
14-14	FOS	IGH	2	0	0.28
19-2	CALR	IGK	2	0	0.55
22-6	IGLL5	BLOC1S5-TXNDC5	2	2	0.27
14-8	IGH	PTP4A3	2	0	0.3
19-22	PPP1R15A	IGL	2	1	0.13
19-22	EEF2	IGL	2	2	0.67
19-22	ZFP36	IGL	2	1	0.59
1-22	RPL5	IGL	2	0	0.24
11-2	FAU	IGK	2	0	0.24
14-4	IGH	FGFR3	2	0	0.79
6-14	HLA-B	IGH	2	0	0.34
4-19	FGFR3	KLF2	2	1	0.26
2-4	IGK	FGFR3	2	1	0.044
11-2	SYVN1	IGK	2	1	0.25
14-9	IGH	HSPA5	2	0	0.5
2-1	IGK	LMNA	2	0	0.3
7-2	PDIA4	IGK	2	0	0.17
19-19	BRD4	KLF2	2	2	0.29
2-19	IGK	FOSB	2	2	0.23
2-22	IGK	IGLL5	2	0	0.33
14-2	IGH	SDC1	2	0	0.47
19-2	OAZ1	IGK	2	1	0.55
2-1	IGK	MCL1	2	1	0.043
2-2	RHOB	IGK	2	0	0.77
2-3	IGK	SERP1	2	0	0.34
14-1	IGH	BTG2	2	0	0.12
5-5	FER	GNB2L1	2	1	0.64
10-14	KLF6	IGH	2	1	0.25
9-4	HSPA5	MARCH1	2	2	0.15
18-2	PMAIP1	IGK	2	0	0.23
19-19	CSNK1G2	RNF126	2	1	0.27
19-4	OAZ1	CCNG2	2	2	0.75
19-7	OAZ1	MAFK	2	1	0.83
8-8	YWHAZ	KLF10	2	1	0.63
6-16	CDKN1A	ATP6V0C	2	1	0.034
19-19	FZR1	ZBTB7A	2	1	0.3
1-22	JUN	IGL	2	1	0.43
1-2	HNRNPU	IGK	2	2	0.29
10-19	RP11-285G1.15	RPS19	2	0	0.053
22-X	IGL	SSR4	2	0	0.26
17-12	DDX5	UBC	2	2	0.14
1-2	MEF2D	IGK	2	1	0.44
1-2	ARF1	IGK	2	1	0.28
20-2	RPN2	IGK	2	0	0.16
2-6	IGK	HLA-F	2	1	0.38
6-6	CDKN1A	PTP4A1	2	2	0.39
2-5	IGK	GNB2L1	2	1	0.46
10-10	PDCD4	DUSP5	2	1	0.7
19-19	TPM4	BBC3	2	0	0.58
19-2	ATF5	IGK	2	0	0.08
19-19	KLF2	OAZ1	2	1	0.057
19-6	OAZ1	BLOC1S5-TXNDC5	2	2	0.21
16-16	CAPN15	TMEM8A	2	2	0.28
19-14	TPM4	IGH	2	2	0.23
6-15	CDKN1A	B2M	2	1	0.18
19-19	BSG	KLF16	2	2	0.65
19-19	OAZ1	DOT1L	2	1	0.49
20-2	GNAS	IGK	2	2	0.22
11-18	PRCP	NDC80	1	1	0.28
8-8	RIMS2	NSMCE2	1	1	0.45
14-10	IGH	KLF6	1	0	0.26
11-2	AHNAK	IGK	1	0	0.53
14-19	IGH	RPL18	1	0	0.068
14-8	IGH	GRINA	1	0	0.11
2-19	IGK	IER2	1	0	0.21
2-19	IGK	PPP1R15A	1	0	0.1
2-6	IGK	TNFAIP3	1	0	0.15
2-9	IGK	HINT2	1	0	0.16
2-9	IGK	ARPC5L	1	0	0.68
19-2	TPM4	BCL2L11	1	0	0.14
11-11	STARD10	FAM168A	1	1	0.22
19-19	OAZ1	SBNO2	1	1	0.34
20-12	RRBP1	CEP83	1	1	0.31
19-2	FTL	IGK	1	1	0.16
2-1	IGK	GADD45A	1	1	0.6
10-10	CTNNA3	DNAJC12	1	1	0.36
19-12	TPM4	SOCS2	1	1	0.58
14-14	TRAF3	CEP128	1	1	0.75
11-2	RPS3	IGK	1	1	0.11
2-16	IGK	HBA2	1	0	0.14
1-3	GIPC2	SSR3	1	0	0.27
17-7	RNF213	FAM20C	1	1	0.18
4-11	FGFR3	PIDD1	1	1	0.15
1-14	PABPC4	IGH	1	1	0.075
16-16	CAPN15	UBE2I	1	1	0.63
6-12	BLOC1S5-TXNDC5	CD27	1	1	0.42
7-7	TRIM24	KLRG2	1	1	0.021
16-2	FAM65A	IGK	1	0	0.72
3-6	PCNP	RPS18	1	0	0.28
2-14	YPEL5	IGH	1	1	0.077
14-20	IGH	RBM38	1	1	0.055
16-19	CYBA	CSNK1G2	1	1	0.73
2-9	IGK	RPS6	1	0	0.22
11-14	LSP1	IGH	1	1	0.085
7-2	ACTB	IGK	1	0	0.68
22-9	IGL	HSPA5	1	1	0.21
16-16	UNKL	ATP6V0C	1	1	0.44
11-2	EEF1G	IGK	1	1	0.22
16-2	HBA1	IGK	1	1	0.62
19-2	PRKCSH	IGK	1	1	0.099
19-20	TPM4	SLC2A4RG	1	0	0.11
1-1	CAMTA1	AGBL4	1	1	0.0024
19-19	OAZ1	MKNK2	1	1	0.23
16-11	ANKRD11	ETS1	1	1	0.021
15-1	LRRK1	ST3GAL3	1	1	0.14
19-19	TPM4	KLF16	1	1	0.37
19-19	TPM4	ELL	1	1	0.11
19-19	TPM4	HNRNPL	1	0	0.079
19-20	OAZ1	RBM38	1	0	0.11
19-5	TPM4	PDCD6	1	1	0.13
1-1	CAPZB	TMCO4	1	1	0.12
1-1	ST3GAL3	CSDE1	1	1	0.19
20-20	NCOA3	EYA2	1	1	0.27
6-6	NEDD9	TMEM170B	1	1	0.04
2-6	IGK	PRICKLE4	1	0	0.047
6-12	IRF4	LTBR	1	1	0.13
1-15	GATAD2B	PRC1	1	1	0.98
17-17	UBE2G1	SPNS2	1	1	0.36
6-2	HIST1H2BC	IGK	1	0	0.36
1-2	S100A8	IGK	1	1	0.54
10-14	RRP12	IGH	1	0	0.14
12-20	SFSWAP	RBM38	1	0	0.34
19-19	MKNK2	RNF126	1	0	0.52
19-19	CSNK1G2	KLF16	1	0	0.34
1-2	RPL11	IGK	1	0	0.077
19-11	TPM4	PIDD1	1	0	0.15
19-7	TPM4	MAFK	1	0	0.72
3-X	ACTL6A	BGN	1	1	0.69
15-20	B2M	RBM38	1	1	0.24
19-17	KLF2	ACTG1	1	1	0.6
19-19	RNF126	TMEM259	1	0	0.079
19-19	KLF2	BBC3	1	1	0.45
22-2	ATF4	IGK	1	0	0.47
7-7	ACTB	MAFK	1	0	0.22
14-10	IGH	VIM	1	0	0.069
11-14	TCIRG1	IGH	1	0	0.18
14-12	IGH	GABARAPL1	1	0	0.27
14-15	IGH	KLF13	1	0	0.48
14-15	IGH	BMF	1	0	0.022
14-16	IGH	PDIA2	1	0	0.66
16-14	HERPUD1	IGH	1	0	0.47
14-16	IGH	FAM96B	1	0	0.39
14-17	IGH	H3F3B	1	0	0.85
14-17	IGH	P4HB	1	0	0.28
17-14	UBALD2	IGH	1	1	0.39
14-19	IGH	CALR	1	1	0.17
14-1	IGH	LMNA	1	0	0.21
14-1	IGH	DCAF8	1	0	0.17
14-1	IGH	CSDE1	1	0	0.082
1-14	AURKAIP1	IGH	1	0	0.096
14-20	IGH	GNAS	1	1	0.14
14-22	IGH	CRELD2	1	0	0.032
14-2	IGH	PELI1	1	0	0.055
14-2	IGH	YPEL5	1	1	0.092
14-2	IGH	CHPF	1	0	0.57
14-2	IGH	EIF2AK3	1	0	0.056
14-2	IGH	PTMA	1	1	0.061
14-5	IGH	TNIP1	1	0	0.14
14-5	IGH	ERGIC1	1	0	0.012
5-14	SQSTM1	IGH	1	0	0.21
14-6	IGH	EZR	1	0	0.38
14-6	IGH	SNX9	1	0	0.36
14-6	IGH	CDKN1A	1	0	0.5
14-7	IGH	CHPF2	1	0	0.0056
8-14	MTDH	IGH	1	0	0.054
2-17	IGK	EIF1	1	0	0.29
2-19	IGK	ZFP36	1	1	0.11
19-2	MYADM	IGK	1	0	0.23
1-2	DDOST	IGK	1	1	0.6
1-2	GADD45A	IGK	1	0	0.6
1-2	S100A6	IGK	1	1	0.1
1-2	MAPKAPK2	IGK	1	0	0.48
2-5	IGK	SQSTM1	1	0	0.14
2-6	IGK	FLOT1	1	0	0.049
2-8	IGK	TRAM1	1	0	0.88
9-2	SURF4	IGK	1	0	0.86
11-11	PAFAH1B2	FOXR1	1	1	0.19
12-12	MAPKAPK5	ACAD10	1	1	0.28
17-12	ERN1	UBC	1	1	0.27
22-10	IGLL5	BMI1	1	1	0.036
19-19	DEDD2	BLVRB	1	1	0.18
11-11	FCHSD2	FAM168A	1	1	0.021
2-19	IGK	RPS11	1	0	0.23
5-5	DDX46	JADE2	1	0	0.48
7-16	ZMIZ2	CHP2	1	1	0.7
1-1	MAPKAPK2	NR1I3	1	1	0.42
13-14	GAS6	IGH	1	1	0.41
1-14	THEMIS2	IGH	1	1	0.5
17-2	PECAM1	IGK	1	1	0.13
2-22	IGK	CECR1	1	1	0.26
2-7	IGK	ACTB	1	1	0.72
10-14	EIF3A	IGH	1	1	0.32
12-14	UBC	IGH	1	1	0.042
12-17	UBC	DDX5	1	1	0.17
1-12	MEF2D	UBC	1	0	0.45
2-12	PELI1	UBC	1	1	0.33
2-12	CXCR4	UBC	1	1	0.55
3-12	TRA2B	UBC	1	0	0.25
8-12	NDRG1	UBC	1	1	0.023
16-14	CBFA2T3	IGH	1	1	0.25
19-14	OAZ1	IGH	1	1	0.49
19-14	ERF	IGH	1	1	0.1
22-14	PIM3	IGH	1	1	0.45
2-14	CXCR4	IGH	1	1	0.41
2-14	RND3	IGH	1	1	0.018
6-14	CDKN1A	PAPOLA	1	1	0.1
6-14	CDKN1A	IGH	1	1	0.43
8-14	DUSP4	IGH	1	1	0.48
8-14	PLEC	IGH	1	1	0.32
2-1	CXCR4	SKI	1	1	0.2
6-1	CDKN1A	SKI	1	1	0.46
3-3	SIDT1	HHLA2	1	1	0.13
11-20	AHNAK	RBM38	1	0	0.17
16-20	BFAR	MACROD2	1	1	0.091
19-19	PIAS4	ZBTB7A	1	1	0.37
19-20	TPM4	ADRM1	1	1	0.18
20-20	SLCO4A1	ADRM1	1	1	0.11
9-9	RALGDS	BRD3	1	1	0.86
19-19	LMNB2	GNG7	1	1	0.77
4-6	NFKB1	BLOC1S5-TXNDC5	1	1	0.21
4-19	FGFR3	DOT1L	1	1	0.3
8-8	MTDH	EIF3E	1	1	0.86
13-7	FNDC3A	HIPK2	1	1	0.27
19-19	PTBP1	OAZ1	1	1	0.53
19-3	OAZ1	FYTTD1	1	0	0.099
22-22	PIM3	SBF1	1	1	0.2
16-16	FTO	LITAF	1	1	0.58
16-16	TXNDC11	ACSF3	1	1	0.28
19-19	TPM4	EPS15L1	1	0	0.07
3-2	WDR6	BCL2L11	1	1	0.29
6-19	CDKN1A	KLF2	1	0	0.13
15-22	B2M	IGL	1	0	0.5
7-7	MAFK	PDGFA	1	1	0.4
14-3	IGH	NT5DC2	1	1	0.58
19-19	FOSB	BBC3	1	1	0.47
17-2	PER1	IGK	1	0	0.15
19-2	AES	IGK	1	0	0.089
2-2	IGK	SDC1	1	0	0.43
3-2	H1FX	IGK	1	0	0.63
2-8	IGK	PLEC	1	0	0.16
4-4	CLOCK	AASDH	1	1	0.77
11-14	SF1	IGH	1	0	0.52
14-19	IGH	RPS11	1	0	0.16
15-1	B2M	ATF3	1	1	0.52
19-19	OAZ1	SCAMP4	1	1	0.38
22-8	IGL	PTP4A3	1	0	0.4
22-8	IGLL5	PTP4A3	1	0	0.27
6-6	HLA-C	HLA-E	1	0	0.5
15-2	B2M	ARID5A	1	1	0.12
4-4	GNPDA2	COX7B2	1	1	0.67
15-22	RPLP1	IGL	1	0	0.49
19-16	OAZ1	RNF166	1	1	0.33
22-17	IGL	ERN1	1	0	0.46
22-6	IGL	HLA-B	1	1	0.37
22-6	IGL	HLA-C	1	1	0.49
15-15	BLOC1S6	IREB2	1	1	0.29
2-2	ATIC	STAT1	1	0	0.48
11-4	AHNAK	FGFR3	1	0	0.37
4-12	FGFR3	NOC4L	1	1	0.33
X-14	SSR4	IGH	1	0	0.5
15-7	B2M	MAFK	1	1	0.59
16-16	TXNDC11	TNFRSF17	1	1	0.45
16-19	CTCF	KLF2	1	0	0.3
17-17	HDAC5	SCPEP1	1	1	0.49
17-19	CHRNE	KLF2	1	1	0.05
19-19	KLF2	RNF126	1	1	0.13
4-19	FGFR3	DAZAP1	1	0	0.72
19-4	KLF2	FGFR3	1	1	0.25
4-1	FGFR3	SDF4	1	0	0.31
1-4	ATF3	FGFR3	1	1	0.31
4-2	FGFR3	SDC1	1	0	0.21
14-11	IGH	AHNAK	1	0	0.2
11-2	POU2AF1	IGK	1	0	0.061
11-2	HYOU1	IGK	1	0	0.19
12-12	SCARB1	UBC	1	0	0.17
14-12	IGH	CCND2	1	0	0.13
12-14	CCND2	IGH	1	0	0.14
12-2	OS9	IGK	1	0	0.15
14-14	IGH	NFKBIA	1	0	0.12
14-19	IGH	FOSB	1	1	0.25
14-5	IGH	DUSP1	1	0	0.34
14-7	IGH	PDIA4	1	1	0.075
2-16	IGK	SRRM2	1	0	0.35
18-2	SEC11C	IGK	1	0	0.17
1-1	IBA57	ARF1	1	0	0.45
2-8	IGK	TP53INP1	1	0	0.23
14-8	IGH	SLC52A2	1	0	0.6
17-19	KDM6B	KLF2	1	0	0.2
19-17	FOSB	TOB1	1	0	0.13
19-19	OAZ1	C19orf24	1	0	0.082
19-19	RPL36	KLF2	1	0	0.42
19-19	MYO9B	KLF2	1	1	0.19
19-1	FOSB	ATF3	1	0	0.24
6-20	CITED2	DYNLRB1	1	1	0.41
16-16	CAPN15	SHISA9	1	1	0.72
3-15	WDR6	B2M	1	1	0.25
15-3	RPL4	MAP3K13	1	1	0.67
5-15	TXNDC15	B2M	1	1	0.095
16-10	CORO7	NFKB2	1	1	0.11
2-10	CXCR4	BMI1	1	1	0.35
16-6	SIAH1	PARK2	1	1	0.59
22-2	IGLL5	IGK	1	0	0.36
2-2	DHRS9	IGK	1	1	0.25
2-6	CXCR4	BLOC1S5-TXNDC5	1	1	0.26
3-3	PIK3CA	TNFSF10	1	1	0.17
1-10	ATF3	DUSP5	1	1	0.013
14-11	IGH	GANAB	1	1	0.079
12-14	HSP90B1	IGH	1	0	0.21
14-14	IGH	FOS	1	1	0.25
17-14	CCL3	IGH	1	0	0.37
14-17	IGH	SYNGR2	1	0	0.33
1-14	MCL1	IGH	1	0	0.41
14-20	IGH	RRBP1	1	0	0.1
2-14	IGK	NFKBIA	1	0	0.072
14-2	IGH	CXCR4	1	1	0.39
14-5	IGH	EGR1	1	0	0.25
5-14	EGR1	IGH	1	0	0.26
5-14	ELL2	IGH	1	0	0.16
14-6	IGH	HIST1H1C	1	0	0.35
14-7	IGH	TMEM248	1	0	0.43
14-9	IGH	ZFAND5	1	0	0.075
15-2	PPIB	IGK	1	0	0.54
15-2	RPS17	IGK	1	0	0.47
1-2	NES	IGK	1	0	0.13
2-5	IGK	DUSP1	1	0	0.23
20-6	NCOA3	TRERF1	1	1	0.63
11-11	LSP1	MOB2	1	0	0.34
11-2	TP53I11	IGK	1	0	0.49
6-11	ARID1B	ARHGAP32	1	0	0.12
19-12	ZFP36	UBC	1	1	0.12
15-2	KLF13	IGK	1	1	0.046
17-2	ACTG1	IGK	1	1	0.26
19-19	LONP1	CATSPERD	1	1	0.23
11-1	PPFIA1	B4GALT2	1	1	0.12
14-14	AKT1	MTA1	1	1	0.064
14-1	NUMB	C1orf61	1	0	0.19
14-6	IGH	CCND3	1	1	0.082
17-17	MED13	VMP1	1	1	0.28
14-9	IGH	RAPGEF1	1	0	0.24
2-X	IGK	PIM2	1	0	0.38
14-11	IGH	MRPL21	1	1	0.08
14-22	WARS	IGL	1	0	0.49
6-6	HLA-F	HLA-C	1	0	0.52
12-12	FAM60A	DENND5B	1	1	0.15
15-15	GABPB1	B2M	1	1	0.26
2-15	ARID5A	B2M	1	1	0.11
18-18	NFATC1	CTDP1	1	1	0.2
19-19	PTBP1	TMEM259	1	1	0.32
19-19	SBNO2	PTBP1	1	0	0.38
19-19	SBNO2	ARID3A	1	0	0.46
19-19	SBNO2	ISYNA1	1	1	0.17
19-19	DAZAP1	TCF3	1	0	0.52
19-19	OAZ1	KDM4B	1	1	0.14
19-19	OAZ1	SNAPC2	1	0	0.47
19-19	PPP6R1	LENG8	1	0	0.64
19-1	OAZ1	ACAP3	1	0	0.21
19-22	KLF2	RAC2	1	0	0.12
19-9	OAZ1	ST6GALNAC6	1	0	0.51
1-1	MRPL20	SSU72	1	0	0.01
7-7	MAFK	C7orf50	1	0	0.58
9-9	EDF1	EHMT1	1	1	0.24
19-19	TPM4	CSNK1G2	1	1	0.18
17-2	ERN1	IGK	1	0	0.21
22-22	PLXNB2	SCO2	1	1	0.39
2-2	IGK	GYPC	1	0	0.54
19-12	CDC37	CACNA1C	1	1	0.45
1-2	PABPC4	IGK	1	0	0.6
4-17	FBXW7	PITPNA	1	1	0.34
16-2	DPEP1	IGK	1	1	0.22
19-19	TPM4	ZNF580	1	1	0.45
19-2	RPS16	IGK	1	0	0.15
19-19	ICAM5	CCL25	1	1	0.063
19-19	ICAM1	TYK2	1	1	0.4
14-2	CTSG	IGK	1	0	0.33
19-22	ADGRE5	IGL	1	1	0.39
19-X	TPM4	TSC22D3	1	1	0.25
11-2	GANAB	IGK	1	0	0.45
17-2	P2RX1	IGK	1	0	0.7
4-4	NFKB1	PPP3CA	1	1	0.21
4-4	PPP3CA	FSTL5	1	1	0.35
1-1	DENND1B	VAV3	1	1	0.065
11-22	HBB	IGL	1	0	0.11
3-16	SH3BP5	TXNDC11	1	1	0.26
7-17	HNRNPA2B1	DDX5	1	0	0.32
1-1	PMF1-BGLAP	RAB25	1	1	0.26
1-22	LMNA	IGL	1	0	0.17
12-12	ULK1	ANKLE2	1	1	0.29
16-16	C16orf58	USP7	1	1	0.0021
16-2	ALDOA	IGK	1	0	0.11
14-12	IGH	LTA4H	1	1	0.34
17-17	DDX5	CYB561	1	0	0.82
19-19	PTBP1	SBNO2	1	1	0.39
5-22	PCBD2	IGL	1	1	0.43
17-17	KANSL1	JUP	1	0	0.19
17-20	FOXK2	ASIP	1	1	0.68
1-12	ATF3	UBC	1	0	0.39
17-17	EPN2	MYOCD	1	1	0.55
21-21	DYRK1A	TRAPPC10	1	1	0.19
8-8	ST3GAL1	AGO2	1	1	0.35
4-4	GYPB	GYPA	1	0	0.54
12-14	SFSWAP	ITPK1	1	1	0.24
13-3	MYCBP2	IFT122	1	1	0.064
14-14	BTBD7	GOLGA5	1	1	0.22
9-14	JAK2	IGH	1	0	0.049
14-9	IGH	JAK2	1	1	0.061
15-3	CASC4	SELK	1	1	0.43
3-15	ACTR8	CASC4	1	1	0.026
17-17	LRRC75A-AS1	SHISA6	1	1	0.13
17-17	MED9	PEMT	1	1	0.24
17-2	SLC38A10	ARID5A	1	1	0.32
22-X	MEI1	SYTL5	1	1	0.19
6-6	PDSS2	SOBP	1	1	0.28
6-6	SOBP	HDAC2	1	1	0.12
19-10	TPM4	BMI1	1	0	0.33
19-19	PTBP1	ZBTB7A	1	1	0.047
10-12	CREM	BCAT1	1	1	0.52
2-6	IGK	CITED2	1	1	0.18
6-2	HLA-B	IGK	1	0	0.4
19-19	TPM4	CIC	1	1	0.48
10-10	ZEB1	BMI1	1	1	0.35
11-2	SF1	IGK	1	0	0.43
12-12	SFSWAP	UBC	1	1	0.11
2-12	IGK	HSP90B1	1	1	0.6
X-14	P2RY8	IGH	1	1	0.56
17-19	DDX5	OAZ1	1	1	0.75
1-1	DISC1	PROX1-AS1	1	1	0.1
1-22	GUK1	SCO2	1	0	0.26
1-2	TAGLN2	IGK	1	0	0.29
1-2	RASSF5	IGK	1	0	0.84
1-2	ATF3	ARID5A	1	1	0.44
2-1	RND3	ATF3	1	1	0.22
1-2	TP53BP2	IGK	1	1	0.096
2-1	IGK	ARF1	1	0	0.29
1-2	IRF2BP2	IGK	1	1	0.8
6-1	CDKN1A	ARF1	1	1	0.67
2-2	ZFP36L2	BCL2L11	1	0	0.14
2-2	IGK	FRZB	1	1	0.65
2-3	RND3	KLHL24	1	1	0.65
2-4	IGK	CXCL8	1	1	0.16
2-5	IGK	PCBD2	1	0	0.14
2-5	IGK	RPS14	1	0	0.058
14-14	TRAF3	EXOC3L4	1	1	0.91
19-19	TPM4	LPAR2	1	1	0.42
14-14	SRP54	RALGAPA1	1	0	0.64
20-20	RBM39	VAPB	1	1	0.67
2-17	IGK	UBALD2	1	0	0.66
17-2	HGS	IGK	1	1	0.58
19-2	TPM4	SDC1	1	0	0.28
X-2	PIM2	IGK	1	0	0.39
19-2	GLTSCR2	IGK	1	1	0.28
19-1	OAZ1	SERINC2	1	1	0.13
11-14	AHNAK	IGH	1	0	0.18
11-14	CCND1	IGH	1	0	0.54
14-1	IGH	RNPC3	1	0	0.45
8-22	KIF13B	TTC28	1	1	0.34
6-6	TMEM181	ARID1B	1	1	0.27
17-10	DDX5	BMI1	1	1	0.49
10-2	RRP12	IGK	1	1	0.14
2-17	IGK	P4HB	1	0	0.83
22-19	PIM3	KLF2	1	1	0.059
6-6	PDSS2	AIG1	1	1	0.058
11-2	VPS51	IGK	1	0	0.45
12-12	SRSF9	UBC	1	1	0.2
19-12	RNF126	UBC	1	1	0.22
5-12	ELL2	UBC	1	0	0.4
8-12	ZNF706	UBC	1	1	0.1
14-8	IGH	EEF1D	1	0	0.22
19-19	OAZ1	ISYNA1	1	1	0.21
12-12	ATP2B1	UBC	1	1	0.39
19-12	BSG	UBC	1	1	0.89
12-2	TXNRD1	IGK	1	0	0.13
17-2	ARHGDIA	IGK	1	0	0.054
19-2	JSRP1	IGK	1	0	0.26
1-2	AURKAIP1	IGK	1	0	0.4
2-1	IGK	MEF2D	1	1	0.45
4-4	PARM1	CCSER1	1	1	0.36
1-1	CD48	CSDE1	1	1	0.37
3-6	PTPRG	RPL10A	1	0	0.42
14-16	IGH	TNFRSF17	1	1	0.32
17-2	ATP2A3	IGK	1	1	0.56
19-19	TMEM259	KLF2	1	1	0.42
19-6	TPM4	PNRC1	1	1	0.42
2-9	IGK	ST6GALNAC4	1	1	0.91
17-10	MPRIP	SPAG6	1	1	0.34
15-2	TLE3	IGK	1	1	0.28
16-2	TNFRSF17	IGK	1	0	0.43
20-4	NCOA3	FBXW7	1	1	0.095
2-8	IGK	EEF1D	1	0	0.3
19-19	DAZAP1	ATP5D	1	1	0.39
19-2	FOSB	YPEL5	1	1	0.14
19-6	FOSB	BLOC1S5-TXNDC5	1	1	0.45
5-2	EGR1	IGK	1	0	0.038
6-2	CCND3	ARMC9	1	1	0.78
8-8	KAT6A	NEFL	1	1	0.14
6-10	CDKN1A	DUSP5	1	1	0.28
14-2	CALM1	BCL2L11	1	1	0.2
15-1	GABRB3	GAS5	1	1	0.24
2-15	IGK	RPLP1	1	0	0.2
1-1	ZC3H11A	ATP2B4	1	1	0.069
12-19	UBC	KLF2	1	1	0.061
6-2	CDKN1A	YPEL5	1	1	0.15
16-16	CREBBP	ABCA3	1	1	0.31
19-12	KLF2	UBC	1	0	0.066
17-9	DDX5	SEMA4D	1	1	0.18
2-19	IGK	CALR	1	0	0.57
19-2	NDUFB7	IGK	1	0	0.27
19-2	RPS5	IGK	1	0	0.16
1-2	THEMIS2	IGK	1	1	0.27
1-2	PDE4B	IGK	1	0	0.17
2-2	IGK	HDLBP	1	1	0.43
2-6	IGK	SLC39A7	1	0	0.26
2-8	IGK	CTSB	1	0	0.73
22-6	IGL	TAGAP	1	0	0.24
2-2	CXCR4	NAB1	1	0	0.062
11-11	CCND1	SF1	1	0	0.082
15-11	B2M	CCND1	1	1	0.2
16-11	FAM65A	CCND1	1	0	0.19
17-11	RARA	CCND1	1	0	0.22
17-11	DDX5	CCND1	1	1	0.046
19-11	MED16	CCND1	1	1	0.32
19-11	TPM4	CCND1	1	1	0.26
1-11	HMGN2	CCND1	1	0	0.22
7-11	ACTB	CCND1	1	0	0.042
4-4	MAEA	CTBP1	1	1	0.17
7-7	GET4	MAFK	1	1	0.6
19-11	TPM4	CFL1	1	1	0.29
4-2	FBXW7	CTNNA2	1	1	0.38
17-6	MAP3K14	AIF1	1	1	0.017
19-11	KLF2	PIDD1	1	0	0.26
19-14	KLF2	IGH	1	1	0.07
17-17	ERN1	DDX5	1	0	0.26
19-19	CSNK1G2	REXO1	1	1	0.092
19-19	ERF	CIC	1	1	0.22
22-7	IGLL5	GLCCI1	1	1	0.19
19-19	TPM4	ZBTB7A	1	1	0.13
19-19	TPM4	ZNF787	1	1	0.59
19-2	TPM4	ARID5A	1	1	0.45
11-11	KDM2A	RHOD	1	1	0.0081
19-19	BSG	KLF2	1	1	0.52
12-14	TMBIM6	IGH	1	0	0.071
14-19	IGH	GADD45B	1	0	0.33
14-3	IGH	SRPRB	1	0	0.42
9-14	HSPA5	IGH	1	0	0.56
16-16	NLRC5	CETP	1	1	0.068
19-16	OAZ1	TMEM8A	1	1	0.11
19-22	JUNB	IGL	1	0	0.51
2-16	IGK	CYBA	1	0	0.6
19-2	RPS11	IGK	1	0	0.23
19-2	RPL28	IGK	1	1	0.18
1-17	PTP4A2	GGNBP2	1	1	0.77
19-2	RPL18	IGK	1	1	0.022
1-11	ZYG11B	RPS13	1	1	0.18
19-12	MOB3A	ANKLE2	1	0	0.068
14-14	DYNC1H1	GZMB	1	1	0.15
19-14	LMNB2	IGH	1	1	0.5
5-16	GNB2L1	CDYL2	1	1	0.11
17-2	NME1-NME2	IGK	1	0	0.037
18-18	GREB1L	TMEM241	1	1	0.32
18-3	NPC1	MAGI1	1	1	0.15
19-19	MKNK2	DOT1L	1	1	0.2
19-19	OAZ1	EEF2	1	1	0.48
19-19	LMNB2	SGTA	1	1	0.03
19-19	SGTA	ZBTB7A	1	1	0.75
19-19	UPF1	ELL	1	1	0.13
1-1	ENO1	EDARADD	1	0	0.52
2-6	IGK	MAN1A1	1	0	0.37
6-6	MTHFD1L	ZBTB2	1	1	0.11
8-8	FAM84B	MYC	1	1	0.4
9-9	RXRA	RALGDS	1	1	0.29
9-9	EDF1	RALGDS	1	1	0.76
12-2	BTG1	IGK	1	0	0.052
15-15	KLF13	B2M	1	1	0.22
19-19	OAZ1	ARID3A	1	0	0.04
1-2	SSR2	IGK	1	0	0.29
6-2	PRDM1	IGK	1	0	0.36
11-2	IFITM1	IGK	1	0	0.24
19-19	ARHGEF18	CTB-133G6.1	1	1	0.33
19-2	RPS19	IGK	1	0	0.81
2-2	REL	PAPOLG	1	1	0.31
2-5	IGK	RBM27	1	0	0.37
4-4	TBC1D9	RNF150	1	1	0.89
17-10	PRKAR1A	CWF19L1	1	1	0.16
11-2	LSP1	BCL2L11	1	1	0.57
22-15	IGLL5	PPIB	1	0	0.23
1-17	ELK4	GABARAP	1	0	0.31
17-22	UBALD2	IGLL5	1	0	0.28
19-22	EEF2	IGLL5	1	0	0.12
19-22	JUND	IGL	1	0	0.41
19-22	PPP1R15A	IGLL5	1	0	0.22
1-22	JUN	IGLL5	1	0	0.51
22-1	IGLL5	MCL1	1	0	0.021
22-5	IGLL5	MZB1	1	0	0.25
22-6	IGL	HLA-E	1	0	0.26
6-22	BLOC1S5-TXNDC5	IGLL5	1	1	0.25
19-19	RNF126	SBNO2	1	0	0.32
19-19	RNF126	KLF16	1	0	0.18
19-19	ARID3A	KLF16	1	0	0.2
19-19	LMNB2	KLF16	1	0	0.37
10-22	KLF6	IGL	1	1	0.19
10-22	OTUD1	IGL	1	0	0.38
11-11	LSP1	SF1	1	1	0.15
11-22	RPL27A	IGLL5	1	1	0.6
12-12	SETD8	UBC	1	1	0.1
8-12	DENND3	UBC	1	1	0.53
19-16	OAZ1	SNN	1	1	0.47
17-17	CASC3	PPP1R1B	1	1	0.2
19-17	FOSB	DDX5	1	1	0.11
17-22	NF1	IGLL5	1	1	0.45
17-22	P4HB	IGL	1	0	0.051
17-22	P4HB	IGLL5	1	0	0.26
1-22	MCL1	IGL	1	0	0.64
20-22	HM13	IGL	1	0	0.16
20-22	RPN2	IGLL5	1	0	0.15
20-22	RPN2	IGL	1	0	0.076
22-22	IGL	ATF4	1	0	0.87
22-22	IGLL5	GUSBP11	1	0	0.049
22-22	GUSBP11	IGLL5	1	1	0.065
22-5	IGL	MZB1	1	1	0.36
6-22	HLA-B	IGL	1	0	0.39
6-22	HLA-B	IGLL5	1	1	0.25
22-7	SREBF2	ACTB	1	1	0.43
22-X	IGLL5	SSR4	1	1	0.3
10-2	OTUD1	IGK	1	0	0.31
11-14	SYVN1	IGH	1	0	0.04
2-11	IGK	RPLP2	1	0	0.41
12-14	OS9	IGH	1	0	0.045
12-2	NCOR2	IGK	1	0	0.12
2-13	IGK	TPT1	1	0	0.078
13-8	PABPC3	PABPC1	1	0	0.41
14-16	IGH	HERPUD1	1	0	0.45
14-19	IGH	HNRNPUL1	1	0	0.19
14-19	IGH	AES	1	0	0.28
1-14	JUN	IGH	1	1	0.26
14-1	IGH	HNRNPU	1	0	0.47
14-1	IGH	FAM46C	1	0	0.28
14-22	IGH	RPL3	1	0	0.53
2-14	ITM2C	IGH	1	0	0.28
14-6	IGH	SOX4	1	1	0.56
14-6	IGH	CITED2	1	0	0.05
15-2	SCAMP5	IGK	1	0	0.48
15-2	LRRC28	IGK	1	0	0.76
16-2	TCF25	IGK	1	0	0.2
19-2	RAD23A	IGK	1	0	0.12
19-2	LENG8	IGK	1	0	0.26
1-1	FAM69A	EVI5	1	1	0.42
2-1	IGK	SFPQ	1	0	0.11
2-1	IGK	JUN	1	1	0.083
1-2	TXNIP	IGK	1	1	0.12
2-20	IGK	RRBP1	1	0	0.23
2-20	IGK	GNAS	1	0	0.18
2-5	IGK	MARCH6	1	0	0.17
2-6	IGK	HLA-G	1	0	0.17
2-7	IGK	HNRNPA2B1	1	0	0.5
2-8	IGK	PABPC1	1	0	0.17
2-9	IGK	AQP3	1	0	0.3
14-15	IGH	RPLP1	1	0	0.059
14-19	IGH	OAZ1	1	0	0.52
19-14	AES	IGH	1	0	0.29
14-19	IGH	RPL13A	1	0	0.36
14-1	FAM71D	SF3B4	1	1	0.21
14-9	CCDC85C	KIAA0020	1	1	0.59
2-2	RHBDD1	IRS1	1	1	0.34
2-X	TMSB10	SCML2	1	1	0.067
6-6	BCKDHB	NR2E1	1	1	0.33
6-6	BEND3	SIM1	1	0	0.21
6-6	HACE1	LIN28B	1	1	0.28
8-8	PRKDC	CPA6	1	1	0.6
19-11	TPM4	WNT11	1	1	0.18
19-19	KLF2	BRD4	1	0	0.29
3-2	SEC61A1	IGK	1	0	0.085
2-5	IGK	TMED9	1	0	0.19
2-7	IGK	RHBDD2	1	0	0.4
5-5	FCHO2	SPINK6	1	1	0.34
6-X	MAN1A1	KDM6A	1	1	0.64
22-22	PIM3	BRD1	1	1	0.14
8-8	LYN	TGS1	1	1	0.12
