# Supplementary material for: Expressed fusion gene landscape and its impact in multiple myeloma
Source: Nat Commun. 2017 Dec 1;8:1893. doi: 10.1038/s41467-017-00638-w (PMC5711960; doi:10.1038/s41467-017-00638-w)
Supplement: Supplementary file 3 — Supplementary Data 2 [file 41467_2017_638_MOESM3_ESM.txt]

Supplementary Data 2 : commands used for analysis


##### Sample by sample fusion detection #####

## MapSplice : v2.1.9 -> results are further combined into a unique file

python mapsplice.py -p 8 --fusion --bam --ins 2 --del 2 --gene-gtf /Ensembl_GRCh38/Annotation/genes.gtf
-o /MapSplice/map_sample -c /Ensembl_GRCh38/ChromosomeFasta/ -x /Ensembl_GRCh38/Bowtie1Index/genome
-1 sample_1.fq -2 sample_2.fq

## TopHat v2.0.14

tophat -o /TopHat/tophat_sample/ -p 8 --fusion-search --keep-fasta-order --bowtie1 --no-coverage-search
-r 100 --mate-std-dev 50 --max-intron-length 100000 --fusion-min-dist 100000 --fusion-anchor-length 13
--transcriptome-index=/Ensembl_GRCh38/Bowtie1Index/transcriptome /Ensembl_GRCh38/Bowtie1Index/genome
sample_1.fastq.gz sample_2.fastq.gz

## Global Tophat_post : folder contains blast files for genome Ensembl_GRCh38

tophat-fusion-post -p 8 --num-fusion-reads 1 --num-fusion-pairs 2 --num-fusion-both 5
/Ensembl_GRCh38/Bowtie1Index/genome


##### R (v3.3.1) script for intersecting results #####

## intersection is looked for in terms of partner genes and not exact position

top=read.table( ' /TopHat/tophat_fusion.txt ' ,header=F) # TopHat's fusion results
map=read.table( ' /MapSplice/mapsplice_fusion.txt ' ,header=F) # MapSplice's fusion results
samptop=unique(as.character(top[,1])) # samples with fusion for TopHat
sampmap=unique(as.character(map[,1])) # samples with fusion for MapSplice
samp=intersect(samptop,sampmap)
output=c()
for (i in 1:length(samp))
{
	topsamp=top[as.character(top[,1])==samp[i],1:4] # all TopHat fusions of samp, keeping only partner genes information
	mapsamp=map[as.character(map[,1])==samp[i],1:4] # all MapSplice fusions of samp, keeping only partner genes information
	topsamp=unique(topsamp)
	mapsamp=unique(mapsamp)
	insec=topsamp[which(duplicated(rbind(mapsamp,topsamp)))-dim(mapsamp)[1],]
	if (length(insec)>0)
	output=rbind(output,c(top[as.numeric(rownames(insec)),c(1:5,12,14,6:8)],map[as.numeric(rownames(insec)),6:8])
	# if intersection is not null, keeping also information on number of supporting reads for each algorithm
}


##### R (v3.3.1) script for filtering #####

##based on official Gene Family description

initial=read.table( ' intersect_initial.txt ' ,header=T)
GF=read.table( ' Gene_Family.txt ' ,header=T)
keep1=is.element(as.character(initial[,"gene1"]),as.character(GF[, ' Gene_ID ' ]))
keep2=is.element(as.character(initial[,"gene2"]),as.character(GF[, ' Gene_ID ' ]))
keep=keep1*keep2 # logical vector which entries indicate if both genes belong to the same family
rm=NULL
for (i in which(keep==1))
{
	tp=as.numeric(GF[as.character(GF[,1])==initial[i,"gene1"], ' Gene_Family_ID ' ])
	-as.numeric(GF[as.character(GF[,1])==initial[i,"gene2"], ' Gene_Family_ID ' ])
	if(sum(is.element(tp,0))>0)
	rm=c(rm,i)
}
Filter=initial[-rm,]write.table(Filter,file="intersect_filter.txt",col.names=T, row.names=F, sep="\t", quote=F)


##### fasta36 (v3.8e) script for computing sequence homologies #####

# the following command lines compute the homology scores between the sequences around each gene breakpoint, and extracts the E-score

~/soft/fasta-36.3.8e/bin/fasta36 -m 3 -q fusion.1.seq.fa fusion.1.lib.fa | grep lib1 | head -1 | awk ' {print "fusion.1", \$NF;} ' >> fusscores.txt
~/soft/fasta-36.3.8e/bin/fasta36 -m 3 -q fusion.2.seq.fa fusion.2.lib.fa | grep lib2 | head -1 | awk ' {print "fusion.2", \$NF;} ' >> fusscores.txt
# for each fusion, the final homology score is the minimum of both sides ' scores.
